# Supplementary material for: Long-Term Results After Salter Innominate Osteotomy for the Treatment of Developmental Dysplasia of the Hip—Only 8% Rate of Total Hip Arthroplasty at a Median Follow-Up of 22 Years
Source: Children (Basel). 2024 Dec 16;11(12):1525. doi: 10.3390/children11121525 (PMC11727591; doi:10.3390/children11121525)
Supplement: Supplementary file 1 [file children-11-01525-s001.zip]

Archive with 1 entries (1 files):
- children-3347842-Supplementary S1.pdf
